# Supplementary material for: Gallium (III) Complexes with 5-Bromosalicylaldehyde Benzoylhydrazones: In Silico Studies and In Vitro Cytotoxic Activity
Source: Molecules. 2022 Aug 26;27(17):5493. doi: 10.3390/molecules27175493 (PMC9457627; doi:10.3390/molecules27175493)
Supplement: Supplementary file 1 [file molecules-27-05493-s001.zip]

Archive with 1 entries (1 files):
- molecules-1861853-supplementary.pdf
